# Supplementary material for: Hypofractionated radiation therapy and temozolomide in patients with glioblastoma and poor prognostic factors. A prospective, single-institution experience
Source: PLoS One. 2019 Jun 6;14(6):e0217881. doi: 10.1371/journal.pone.0217881 (PMC6553780; doi:10.1371/journal.pone.0217881)
Supplement: S1 File — (XLSX) [file pone.0217881.s001.xlsx]

## Sheet: Hoja1
Patient number	RPA	SEX	AGE RANGE	KPS	TUMOR SIZE (cm)	TUMOR VOLUME (cc)	MASS EFFECT	>1 LOCI	IDH STATUS	MGMT STATUS	SURGERY	SURGERY DATE	SYMPTOMS AFTER SURGERY	PET TN max	PET TN mean	PET Methionine	Residual volume (cc)	DATE OF SYMPTOMS	Corticoids before the surgery	Corticoids after surgery	Diagnosis	Treatment start	Progression	Bevacizumab admin	Number of Bevacizumab cycles	Timing of Bevacizumab	Symptoms improvement	GTV volume (cc)	95% GTV dose (Gy)	Mean GTV dose (Gy)	Min GTV dose (Gy)	Max GTV dose (Gy)	PTV volume (cc)	95% PTV dose (Gy)	Min PTV dose (Gy)	Mean PTV dose (Gy)	Max PTV dose (Gy)	Treatment technique	Acute toxicity	Toxicity	Chronic toxicity	Toxicity	Type	Response	RECIST	Time of max response	Failure	Time of local failure	Local Failure
1	V	Man	71-80	0.8	6.5	69.11	no	no	not determined	not determined	biopsied	January 2015	YES	3.4	3.4	yes	69.11	January 2015	no	no	Jan 2015	2015-02-01	yes	yes	2	after RT	yes	84.77	50.4	51.92	47.31	54.46	561.34	43.88	38.51	47.2	54.46	IMRT	No		No			Yes	Pseudoprogression	2015-07-01	Yes	Aug 2015	Yes
2	VI	Woman	61-70	0.6	4.5	10.09	no	no	not mutated	not determined	complete	November 2017	YES	2.83	2.63	yes	0.2	September 2017	yes	no	2017-11-01	Jan 2018	no	no	0		no	28.76	49.21	51.24	42.49	53.93	208.04	44.17	34.86	46.94	53.93	VMAT	No		Yes	symptomatic with need for CTC	decline in KPS	Yes	Pseudoprogression	2018-02-01	Yes	2018-05-01	Yes
3	V	Woman	71-80	0.6	6	62.75	yes	no	Mutated	not determined	incomplete	March 2016	YES	5.48	5.04	yes	0.48	February 2016	yes	no	2016-02-01	2013-03-01	yes	no	0		yes	28.3	49.21	50.88	45.57	54.69	282.68	43.32	37.01	48.26	54.69	VMAT	No
4	IV	Woman	61-70	90-100%	2.8	8.34	no	two or more	not determined	not determined	incomplete	March 2017	NO	9.55	6.53	yes	8	June 2016	yes	no	2016-10-01	2017-05-01	no	no	0		no	21.82	50.58	51.72	49.16	53.19	168.41	42.06	19.88	47.18	53.19	VMAT	No		No			Yes	Stable disease	2017-09-01	Yes		Yes
5	V	Woman	61-70	0.8	3.6	20.76	yes	one	not mutated	methylated	complete	Febraury 2016	NO	4.12	2.97	yes	3.1	January 2016	no	no	2016-02-01	2016-03-01	yes	no	0		no	126.13	50.95	52.58	47.53	54.08	229.69	43.09	34.69	47.71	54.08	VMAT	Yes	symptomatic	Yes	symptomatic with need for CTC	Medullay aplasia (acute); subdural hygroma (chronic)	Yes	Stable disease	2016-09-01	Yes	2017-02-01	No
6	VI	Woman	71-80	0.5	5	42.68	yes	one	not mutated	not determined	complete	September 2017	YES	4.03	2.78	yes	0.23	September 2017	yes	no	2017-09-01	2017-10-01	no	no	0		yes	67.16	50.14	52.16	40.46	54.87	405	42.03	32.15	47	54.87	VMAT	No		Yes	no symptoms	Mass effect	Yes	Pseudoprogression	2018-03-01	Yes		No
7	V	Man	61-70	0.8	6.7	3.56	no	two or more	not mutated	unmethylated	biopsied	June 2017	NO			no	6.7	2017-05-01	no	no	2017-06-01	2017-07-01	no	yes	2	after RT	yes	45.39	50.21	53.16	43.17	57.76	359.58	40.29	26.84	46.49	57.76	VMAT	Yes	symptomatic	No		Mass effect	Yes	Stable disease	Jan 2018	Yes	2018-02-01	Yes
8	V	Man	61-70	0.7	8	40.58	yes	one	not mutated	methylated	incomplete	December 2012	Improvement	2.97	2.54	yes	1.35	December 2012	yes	no	Dec 2012	Jan 2013	yes	no	0		yes	35.08	57	51.5	48.6	52.4	309.78	45	34.4	48.1	52.5	IMRT	No		No			Yes	Parcial response	2013-07-01	Yes	2013-09-01	Yes
9	V	Man	61-70	0.7	5.4	48.61	no	no	not mutated	methylated	complete	April 2017	NO			no	0	March 2017	yes	no	April 2017	2017-05-01	yes	no	0		yes	19.59	50.54	52.48	48.51	54.57	212.43	43.92	37.49	46.9	54.57	VMAT	No		No			Yes	Stable disease	Aug 2017	Yes
10	V	Man	61-70	0.7	4	17.03	no	no	not determined	not determined	biopsied	September 2013	YES	3.24	3.24	yes	4	August 2013	yes	yes	2013-09-01	2013-10-01	no	no	0		yes	24.82	50	52.1	47.4	53.6	321.75	45	36.6	46.7	53.6	IMRT	No		No			Yes	Pseudoprogression	Dec 2013	Yes	2014-02-01	Yes
11	IV	Man	71-80	0.7	5.2	14.59	no	no	not determined	unmethylated	incomplete	April 2012	NO			no	1.14	March 2012	yes	yes	2012-03-01	April 2012	yes	no	0		no	168.9	50.19	51.54	35.41	53.93	417.27	46.54	37.59	43.91	53.8	IMRT	No		No			No	Progresion	April 2012	Yes	2012-05-01	Yes
12	IV	Woman	61-70	0.8	4	55.58	yes	no	not mutated	unmethylated	complete	December 2013	YES	2.4	2.35	yes	0	October 2013	no	yes	2013-11-01	2014-02-01	no	no	0		no	134.71	49.51	51.89	38.62	55.01	369.72	43.96	30	49.01	55.01	IMRT	No		No			No	Progresion	2014-03-01	Yes	2014-03-01	Yes
13	IV	Woman	50-60	0.7	7.5	84.25	yes	no	not determined	methylated	incomplete	December 2010	NO	2.3	2.05	yes	2.36	November 2010	yes	no	2010-11-01	Jan 2011	no	no	0		yes	140.9	49.33	52.44	31.95	59.58	504.5	43.49	27.07	49.33	59.58	IMRT	Yes	symptomatic			Anorexia and asthenia grade 2	Yes	Stable disease	2014-02-01	Yes	2014-03-01	Yes
14	V	Woman	61-70	0.7	2.7	6.31	no	no	not determined	unmethylated	complete	March 2011	Improvement	1.23	1.23	yes	0	March 2011	no	no	2011-03-01	2011-11-01	no	no	0		yes	19.1	51.05	53.37	46.02	55.25	162	43.31	36.94	48.18	55.25	IMRT	No		No			Yes	Stable disease	2014-07-01	Yes	2011-10-01	Yes
15	V	Woman	50-60	0.6	4.5	26.95	no	one	not determined	methylated	complete	April 2011	NO	3	2.3	yes	0	March 2011	no	no	2011-03-01	2011-05-01	no	no	0		yes	43.8	50.45	52.83	43.94	56.82	264.4	43.18	30.57	48.27	56.82	IMRT	No		No			Yes	Stable disease	2011-09-01	Yes	2011-10-01	Yes
16	V	Man	71-80	0.6	3.4	97.65	no	no	not determined	methylated	biopsied	2011-05-01	NO			no	3.4	April 2011	no	no	Apr 2011	2011-05-01	yes	no	0		no	121.6	50.59	53.05	46.02	55.61	477.6	45.49	33.16	49.65	55.61	IMRT	No		No			Yes	Stable disease	July 2011	Yes
17	V	Man	61-70	0.7	4	17.32	yes	one	not mutated	unmethylated	complete	June 2011	Improvement	1.8	1.6	yes	0	2011-05-01	yes	yes	2011-06-01	Aug 2011	yes	no	0		yes	87.6	50.06	53.93	32.54	60.46	488.6	42.32	21.65	48.58	60.46	IMRT	No		No			Yes	Stable disease	2011-09-01	Yes	2011-11-01	Yes
[truncated: 18 more columns]
